# Supplementary material for: Toxins and Other Bioactive Metabolites in Deep Chlorophyll Layers Containing the Cyanobacteria Planktothrix cf. isothrix in Two Georgian Bay Embayments, Lake Huron
Source: Toxins (Basel). 2021 Jun 27;13(7):445. doi: 10.3390/toxins13070445 (PMC8309927; doi:10.3390/toxins13070445)
Supplement: Supplementary file 1 [file toxins-13-00445-s001.zip]

Archive with 1 entries (1 files):
- toxins-1179832-supplementary.xlsx
