# Supplementary material for: Toxins and Other Bioactive Metabolites in Deep Chlorophyll Layers Containing the Cyanobacteria Planktothrix cf. isothrix in Two Georgian Bay Embayments, Lake Huron
Source: Toxins (Basel). 2021 Jun 27;13(7):445. doi: 10.3390/toxins13070445 (PMC8309927; doi:10.3390/toxins13070445)
Supplement: Supplementary file 1 [file toxins-13-00445-s001.zip › toxins-1179832-supplementary.xlsx]

## Sheet: 2014
	CYAN=Cyanobacteria; CHLOR=Chlorophyta (+ Charophyta]; BAC=Bacillariophyta (diatoms); EUG=Euglenozoa; HAPT=Haptophyta; OCHRO (Chry)=Ochrophyta; Class Chrysophyceae; OCHRO (Syn)= Ochrophyta; Class Synurophyceae; OCHRO (Raph)=Ochrophyta; Class Rhaphidiophyceae; CRYPT=Cryptophyta; MIOZ (Din)= Miozoa; Class Dinophyceae
	Site	Season	Depth (m)	TBio (µg/L)	Tax. Group	Taxon	Biomass (µg/L)	% Tax. Group Bio	% TBio
	Twelve Mile Bay	Summer	1	856.3	MIOZ (Din)	Fusiperidinium wisconsinense (syn Peridinium wisconsiense)	111.7	82.9866	13.0445
					CRYP	Cryptomonas reflexa	94.1	43.2445	10.9891
					OCHRO (Syn)	Synura sp.	82.3	32.6328	9.61112
					CRYP	Cryptomonas erosa	76.8	35.2941	8.96882
					BAC	Tabellaria fenestrata	50.8	29.3981	5.9325
					OCHRO (Chry)	Ochromonads <3um	45.6	18.0809	5.32524
					OCHRO (Chry)	Ochromonads 3-5um	38.4	15.226	4.48441
					BAC	Small centric diatoms	38.2	22.1065	4.46105
					BAC	Cyclotella bodanica	34.2	19.7917	3.99393
					CRYP	Rhodomonas minuta (Plagioselmis nanoplanktica)	30.2	13.8787	3.5268
			10	1654.1	CYAN	Planktothrix isothrix	1319.8	97.137	79.7896
					BAC	Tabellaria fenestrata	123.5	75.8134	7.4663
					CRYP	Cryptomonas marssonii	71.4	90.1515	4.31655
		Autumn	1	1037.8	BAC	Fragilaria crotonensis	403.2	83.3747	38.8514
					MIOZ (Din)	Glenodinium sp.	125	87.535	12.0447
					OCHRO (Chry)	Ochromonads 5-10um	83.6	38.0519	8.0555
					BAC	Tabellaria fenestrata	71.7	14.8263	6.90885
					OCHRO (Chry)	Dinobryon sertularia	43.9	19.9818	4.2301
					OCHRO (Raph)	Gonyostomum semens	38.6	100	3.71941
					OCHRO (Syn)	Synura sp	32.3	14.7019	3.11235
			10	1217.8	BAC	Fragilaria crotonensis	272.1	86.9885	22.3436
					OCHRO (Syn)	Synura sp.	243.4	49.2812	19.9869
					OCHRO (Chry)	Ochromonads 3-5um	236.5	47.8842	19.4203
					CRYP	Rhodomonas minuta (Plagioselmis nanoplanktica)	140.4	94.673	11.529
					CHLO	Botryococcus braunii	116.7	75.6319	9.58285
					CYAN	Planktothrix isothrix	44.3	46.8288	3.63771
	South Bay	Summer	1	985	OCHRO (Chry)	Ochromonads 5-10um	285.7	65.5877	29.0051
					CYAN	Picocyanobacteria	71.7	43.3495	7.27919
					OCHRO (Syn)	Synura sp.	56.4	12.9477	5.72589
					MIOZ (Din)	Ceratium hirundenella	50.3	30.5033	5.1066
					MIOZ (Din)	Fusiperidinium wisconsinense (syn Peridinium wisconsiense)	49.1	29.7756	4.98477
					BAC	Cyclotella sp.	35.7	45.3621	3.62437
					CRYP	Rhodomonas minuta (Plagioselmis nanoplanktica)	30.9	56.9061	3.13706
					CYAN	Dolichospermum flos aquae/ D. spiroides	30	18.1378	3.04569
		Autumn	1	3130.7	CYAN	Aphanizomenon flos aquae complex	1417.8	88.2595	45.287
					EUG	Euglena sp.	288	100	9.19922
					BAC	Aulacoseira ambigua	280.8	66.8412	8.96924
					CRYP	Rhodomonas minuta (Plagioselmis nanoplanktica)	235.2	85.3101	7.5127
					CYAN	Dolichospermum planctonicum	128.7	8.0117	4.1109

## Sheet: 2015
	CYAN=Cyanobacteria; CHLOR=Chlorophyta (+ Charophyta]; BAC=Bacillariophyta (diatoms); EUG=Euglenozoa; HAPT=Haptophyta; OCHRO (Chry)=Ochrophyta; Class Chrysophyceae; OCHRO (Syn)= Ochrophyta; Class Synurophyceae; OCHRO (Raph)=Ochrophyta; Class Rhaphidiophyceae; CRYPT=Cryptophyta; MIOZ (Din)= Miozoa; Class Dinophyceae
	Site	Season	Depth (m)	TBio (µg/L)	Tax. Group	Taxon	Biomass (µg/L)	% Tax. Group Bio	% TBio
	Twelve Mile Bay	Winter	1	185.1	OCHRO (Chry)	Ochromonads 5-10um; cf. Chrysosphaerella	64.8	57.8055	35.0081
					OCHRO (Chry)	Ochromonads 3-5um	37	33.0062	19.9892
					CRYP	Cryptomonas marssonii	30.9	64.5094	16.6937
					CRYP	Cryptomonas reflexa	13	27.1399	7.02323
					CYAN	Microcystis sp.	11	85.2713	5.94273
					OCHRO (Chry)	Ochromonads <3um	9.3	8.29616	5.02431
					MIOZ (Din)	Gymnodinium sp.	6.2	84.9315	3.34954
			10	33.1	OCHRO (Chry)	Ochromonas sp.	5.4	52.4272	16.3142
					OCHRO (Chry)	Ochromonads <3um	4.9	47.5728	14.8036
					MIOZ (Din)	Gymnodinium helveticum	4.5	51.7241	13.5952
					MIOZ (Din)	Dinoflagellates (cysts)	4.2	48.2759	12.6888
					CYAN	Planktothrix isothrix	3.2	59.2593	9.66767
					BAC	Aulacoseira subarctica	2.3	65.7143	6.94864
					CRYP	Rhodomonas minuta f. nanoplanktica (Plagioselmis nanoplanktica)	2	100	6.0423
					CYAN	Cyanodictyon filiformis	1.7	31.4815	5.13595
					BAC	Small centric diatoms	1.2	34.2857	3.62538
					CHLO	Planktosphaeria gelatinosa	1	50	3.02115
		Spring	1	3378.7	BAC	Fragilaria crotonensis	2247.5	97.3534	66.5197
					OCHRO (Syn)	Mallomonas pseudocoronata	198.4	36.7271	5.87208
					OCHRO (Chry)	Dinobryon divergens	185.4	34.3206	5.48732
					MIOZ (Din)	Gymnodinium sp.	128	29.9555	3.78844
					MIOZ (Din)	Parvodinium inconspicuum (syn Peridinium inconspicuum)	121	28.3173	3.58126
					MIOZ (Din)	Gymnodinium sp.	121	28.3173	3.58126
			10	1738.7	BAC	Fragilaria crotonensis	1382.2	98.9618	79.4962
					OCHRO (Chry)	Dinobryon divergens	141.3	58.196	8.12676
			11.5	2357.8	BAC	Fragilaria crotonensis	1819.9	96.6336	77.1864
					CRYP	Cryptomonas reflexa	231.5	82.4137	9.81847
		Summer	1	1759.8	BAC	Fragilaria crotonensis	1007.9	86.843	57.2736
					CYAN	Aphanocapsa sp	128.5	74.3634	7.30197
					MIOZ (Din)	Fusiperidinium wisconsinense (syn Peridinium wisconsiense)	122.9	52.5214	6.98375
					MIOZ (Din)	Ceratium hirundenella	83.8	35.812	4.7619
			9	1428	CRYP	Cryptomonas reflexa	714	93	50
					BAC	Fragilaria crotonensis	189.5	61.0503	13.2065
					CYAN	Aphanocapsa holsatica	74.3	30.7152	5.17806
					CYAN	Planktothrix isothrix	125	52	9
					BAC	Tabellaria fenestrata	54.2	17.4613	3.77727
		Autumn	0.5	682	OCHRO (Chry)	Chrysosphaerella longispina	225.8	64.2755	33.1085
					MIOZ (Din)	Fusiperidinium wisconsinense (syn Peridinium wisconsiense)	98.3	87.4555	14.4135
					CRYP	Cryptomonas reflexa	42.2	56.0425	6.18768
					OCHRO (Syn)	Synura sp	35.8	10.1907	5.24927
					OCHRO (Chry)	Dinobryon divergens	28.7	8.16966	4.20821
					CYAN	Picocyanobacteria	28.2	94.6309	4.1349
					CRYP	Rhodomonas minuta (Plagioselmis nanoplanktica)	25.4	33.7317	3.72434
					CHLO	Picoeukaryotes (chlorophytes)	25.2	90	3.69501
					HAPT	Chrysochromulina parva	24.7	100	3.6217
			6.5	544.5	OCHRO (Chry)	Dinobryon spp	137.2	47.3103	25.1974
					OCHRO (Chry)	Ochromonads 3-5um	75.3	25.9655	13.8292
					OCHRO (Chry)	Ochromonads <3um	54.9	18.931	10.0826
					CRYP	Rhodomonas minuta (Plagioselmis nanoplanktica)	40.1	74.6741	7.36455
					CYAN	Synechococcus sp	38.9	50.3234	7.14417
					CHLOR	Picoeukaryotes (chlorophytes)	30.2	57.3055	5.54637
					CYAN	Picocyanobacteria	30.1	38.9392	5.52801
					HAPT	Chrysochromulina parva	21.9	100	4.02204
			7.5	625.2	OCHRO (Chry)	Ochromonads 5-10um	258	74.588	41.2668
					CRYP	Rhodomonas minuta (Plagioselmis nanoplanktica)	60.2	77.5773	9.62892
					CYAN	Picocyanobacteria	43.5	80.1105	6.95777
					BAC	Small centric diatoms	41.5	60.4076	6.63788
					CHLOR	Picoeukaryotes (chlorophytes)	37.8	81.8182	6.04607
					OCHRO (Chry)	Ochromonads 3-5um	34.4	9.94507	5.50224
					OCHRO (Chry)	Ochromonads <3um	30.5	8.81758	4.87844
					HAPT	Chrysochromulina parva	26.1	100	4.17466
			8.5	1411.5	OCHRO (Chry)	Dinobryon spp.	987.7	96.1172	69.9752
					MIOZ (Din)	Peridinium sp.	120.6	90.1345	8.5441
					CYAN	Planktothrix isothrix	114.2	96.7797	8.09068
					CRYP	Cryptomonas marssonii	42.9	67.6656	3.03932
			9.8	687.1	CYAN	Planktothrix isothrix	275.1	91.1229	40.0378
					OCHRO (Chry)	Dinobryon spp.	65.8	25.8242	9.57648
					OCHRO (Syn)	Synura sp.	48.4	18.9953	7.0441
					OCHRO (Syn)	Mallomonas sp.	46.1	18.0926	6.70936
					CRYP	Cryptomonas marssonii	35.3	74.3158	5.13753
					OCHRO (Chry)	Ochromonads 3-5um	34.5	13.54	5.0211
					OCHRO (Chry)	Ochromonads <3um	27.4	10.7535	3.98777
					CYAN	Aphanocapsa holsatica	25.9	8.579	3.76947
					MIOZ (Din)	Peridinium willei	25.2	78.0186	3.66759
					OCHRO (Chry)	Ochromonads 5-10um	21.2	8.32025	3.08543
	South Bay	Winter	1	415.7	OCHRO (Syn)	Synura sp.	321	97.6277	77.2191
					CYAN	micro bluegreens	18.6	75	4.47438
					MIOZ (Din)	Gymnodinium mirabile Penard	17.1	63.806	4.11354
			8	185.3	CYAN	Synechococcus sp.	83.2	99.6407	44.9002
					OCHRO (Chry)	Ochromonads 5-10um; cf. Chrysosphaerella	37	50.3401	19.9676
					OCHRO (Syn)	Synura sp.	21.2	28.8435	11.4409
					OCHRO (Chry)	Ochromonas sp.	10.4	14.1497	5.61252
					MIOZ (Din)	Peridinium aciculiferum	9.9	57.8947	5.34269
					MIOZ (Din)	Glenodinium sp.	7.2	42.1053	3.88559
		Spring	1	1021.5	OCHRO (Chry)	Ochromonads 3-5um	211.9	53.7817	20.744
					CRYP	Cryptomonas reflexa	169.8	72.2246	16.6226
					MIOZ (Din)	Ceratium furcoides	151.2	100	14.8018
					OCHRO (Chry)	Ochromonads 5-10um; cf. Chrysosphaerella	122.9	31.1929	12.0313
					OCHRO (Chry)	Ochromonads <3um	36.7	9.31472	3.59276
			5.5	1133.8	OCHRO (Chry)	Chrysosphaerella longispina	259.3	44.3324	22.87
					MIOZ (Din)	Ceratium hirundenella	235.6	92.9755	20.7797
					OCHRO (Syn)	Mallomonas lychenensis	101.9	17.4218	8.98748
					CRYP	Cryptomonas rostratiformis	50.3	46.5741	4.43641
					OCHRO (Syn)	Mallomonas sp.	39.7	6.78749	3.5015
			10.5	340.2	CHLO	Chlamydomonas sp.	46.3	73.8437	13.6096
					CRYP	Cryptomonas marssonii	42.9	36.3251	12.6102
					CRYP	Cryptomonas sp.	33.1	28.0271	9.72957
					MIOZ (Din)	Gymnodinium sp.	26.5	85.7605	7.78954
					CRYP	Cryptomonas reflexa	25	21.1685	7.34862
					EUG	Euglena viridis	16	82.0513	4.70312
					CYAN	Planktothrix isothrix	29.9	47.0126	8.78895
					CYAN	Woronichinia klingii	14.4	22.6415	4.2328
					OCHRO (Syn)	Synura sp.	12.3	44.7273	3.61552
		Summer	1	760.4	BAC	Aulacoseira ambigua	202.9	66.8975	26.6833
					MIOZ (Din)	Fusiperidinium wisconsinense (syn Peridinium wisconsiense)	110.9	100	14.5844
					CYAN	Dolichospermum planctonicum	93.7	54.1932	12.3225
					BAC	Aulacoseira granulata	53.3	17.5734	7.00947
					CRYP	Cryptomonas erosa	44.1	90.7407	5.79958
					CYAN	Limnothrix	31.7	18.3343	4.16886
					OCHRO (Chry)	Ochromonads 5-10um	27.8	40.1154	3.65597
			7	3542.7	CYAN	Planktothrix isothrix	2296.6	81.2524	64.8263
					MIOZ (Din)	Fusiperidinium wisconsinense (syn Peridinium wisconsiense)	243.1	87.5405	6.862
					CYAN	Aphanizomenon flos aquae complex	216	7.64196	6.09704
					CYAN	Microcystis novacekii	113.1	4.00142	3.19248
		Autumn	1	610.5	CYAN	Dolichospermum planctonicum	197.7	78.0497	32.3833
					BAC	Aulacoseira ambigua	96.5	78.7113	15.8067
					OCHRO (Chry)	Ochromonads 5-10um	86.4	84.2105	14.1523
					MIOZ (Din)	Fusiperidinium wisconsinense (syn Peridinium wisconsiense)	49.1	100	8.04259
					CHLO	Pediastrum duplex	35.7	57.6737	5.84767
			9	463.9	BAC	Aulacoseira granulata	79	70.41	17.0295
					CYAN	Dolichospermum planctonicum	69	30.8036	14.8739
					CYAN	Planktothrix isothrix	41.8	18.6607	9.01056
					CYAN	Pseudanabaena	37.4	16.6964	8.06208
					CYAN	Aphanizomenon flos aquae complex	33.9	15.1339	7.30761
					CHLO	Misc chlorococcales	27.6	50.2732	5.94956
					OCHRO (Chry)	Ochromonads 5-10um; cf. Chrysosphaerella	18.5	40.0433	3.98793
					CYAN	Planktolyngbya contorta	17.3	7.72321	3.72925
					BAC	Aulacoseira ambigua	15.6	13.9037	3.36279

## Sheet: 2018
	CYAN=Cyanobacteria; CHLOR=Chlorophyta (+ Charophyta]; BAC=Bacillariophyta (diatoms); EUG=Euglenozoa; HAPT=Haptophyta; OCHRO (Chry)=Ochrophyta; Class Chrysophyceae; OCHRO (Syn)= Ochrophyta; Class Synurophyceae; OCHRO (Raph)=Ochrophyta; Class Rhaphidiophyceae; CRYPT=Cryptophyta; MIOZ (Din)= Miozoa; Class Dinophyceae
	Site	Season	Depth (m)	TBio (µg/L)	Tax. Group	Taxon	Biomass (µg/L)	% Tax. Group Bio	% TBio
	Twelve Mile Bay 2018	Summer	1	1165.4	DIN	Peridinium wisconsiense	670.2	95.7565	57.5082
					CRYP	Cryptomonas erosa	113.2	58.4107	9.7134
					CYAN	Chroococcus minutus	43.9	61.4846	3.76695
					CRYP	Cryptomonas reflexa	38.9	20.0722	3.33791
					CHRY	Large chrysophytes (Ochromonads)	32.3	30.5871	2.77158
					DIAT	Small centrics	31.9	72.6651	2.73726
					DIN	Peridinium polonicum	28.6	4.0863	2.45409
			4	462.1	DIN	Peridinium wisconsiense	83.8	92.1892	18.1346
					CRYP	Cryptomonas erosa	67.2	67.7419	14.5423
					CHRY	Mallomonas pseudocoronata	47	30.599	10.171
					CHRY	Chroococcus limneticus	32.3	21.0286	6.98983
					CHRY	Large chrysophytes (Ochromonads)	24.6	16.0156	5.32352
					CHRY	Synura sp	21.2	13.8021	4.58775
					CHRY	Medium chrysophytes (ochromonads)	20.8	13.5417	4.50119
					DIAT	Small centrics	20	74.9064	4.32807
					HAPT	Chrysochromulina parva	18.3	100	3.96018
					CYAN	Microcystis botrys	16.1	34.4017	3.48409
					CYAN	Chroococcus minutus	15.6	33.3333	3.37589
					CRYP	Cryptomonas marssonii	14.3	14.4153	3.09457
					CRYP	Plagioselmis nanoplanktica/R.minuta	12.1	12.1976	2.61848
			8.5	754.1	CYAN	Planktothrix agardhii	265.2	40.1879	35.1677
					CYAN	Planktothrix cf isothrix	260.6	39.4908	34.5578
					CYAN	Planktothrix sp	116.4	17.639	15.4356
					EUG	Euglena sp	28.1	100	3.7263
					DIN	Peridinium wisconsiense	25.1	100	3.32847
			9	1029.9	CYAN	Planktothrix (cf isothrix & cryptovaginata)	799.1	93.8241	77.5901
					DIN	Peridinium wisconsiense	28.6	82.4207	2.77697
			10	1373.4	CYAN	Planktothrix cf isothrix	767.9	60.341	55.9123
					CYAN	Limnothrix sp	238.1	18.7	17.3
					CYAN	Limnothrix pseudospirulina	230.6	18.1	16.8
					CHRY	Ochromonas sp	65.8	76.0694	4.79103
	South Bay 2018	Summer	1	1086.6	DIN	Peridinium wisconsiense	586.4	94.7794	53.9665
					CHRY	Chroococcus limneticus	95.2	34.4928	8.76127
					CHRY	Large chrysophytes (Ochromonads)	59.1	21.413	5.43898
					DIAT	Fragilaria crotonensis	38	58.0153	3.49715
					CHRY	Dinobryon spp.	28.8	10.4348	2.65047
					CHRY	Dinobryon schaunslandii	28.8	10.4348	2.65047
					CHRY	Tiny chrysophytes	28.8	10.4348	2.65047
			7	441.5	CYAN	Planktothrix spp (cryptovaginata & isothrix )	166.8	74.4311	37.7803
					DIN	Ceratium hirundenella	41.9	69.8333	9.49037
					DIAT	Aulacoseira granulata	38.6	88.1279	8.74292
					EUG	Trachelomonas sp	27.6	61.6071	6.25142
					CYAN	Limnothrix pseudospirulina	24.9	14.2	7.2
					DIN	Peridinium willei	18.1	30.1667	4.09966
					CHRY	Small chrysophyte flagellates	15.1	33.9326	3.42016
					CYAN	Limnothrix	13.4	5.97947	3.03511
					CHRY	Ochromonas sp	12.3	27.6404	2.78596
			9	315.2	CHLO	small green stichococcus and choricystis	91.8	88.3542	29.1244
					CYAN	Tychonema sp	75	47.8316	23.7944
					CYAN	Limnothrix	56	38	18
					EUG	Trachelomonas volvocina	20.8	74.552	6.59898
					CYAN	Planktothrix cf isothrix	17.1	10.9056	5.42513
					CHLO	Unid green cells	9.3	8.95091	2.95051
		Autumn	1	862.2	CYAN	Dolichospermum planktonicum	272.2	85.7323	31.5704
					DIN	Peridinium wisconsiense	88	40	10.2064
					CHRY	Ochromonas sp	69.9	51.0219	8.10717
					DIN	Ceratium hirundenella	50.7	23.0455	5.88031
					DIN	Ceratium furcoides	50.3	22.8636	5.83391
					EUG	Euglena sp	33.9	90.8847	3.9318
			5	5650.9	CYAN	Planktothrix cf isothrix	4799.4	96.013	84.9316
					DIN	Ceratium furcoides	125.7	60.4909	2.22442
					CYAN	Limnothrix pseudospirulina	101.2	2.02453	1.79087
			9	1581.97	CYAN	Planktothrix isothrix	1271.9	85.6	80.4
					CYAN	Limnothrix pseudospirulina	64.3	10.3843	9.75348
					CYAN	Limnothrix sp	54	3.63416	3.4134
					CHLO	Choricystis coccoides	45.1	79.5414	2.85082
